# Supplementary material for: Effectiveness of a text-messaging intervention on intuitive eating: a randomised controlled trial
Source: Public Health Nutr. 2023 May 11;26(8):1576–84. doi: 10.1017/S1368980023000939 (PMC10410380; doi:10.1017/S1368980023000939)
Supplement: Supplementary file 1 [file S1368980023000939sup.zip]

Archive with 2 entries (2 files):
- S1368980023000939sup001.docx
- S1368980023000939sup002.docx
